# Supplementary material for: Effect of Insect Live Larvae as Environmental Enrichment on Poultry Gut Health: Gut Mucin Composition, Microbiota and Local Immune Response Evaluation
Source: Animals (Basel). 2021 Sep 27;11(10):2819. doi: 10.3390/ani11102819 (PMC8532707; doi:10.3390/ani11102819)
Supplement: Supplementary file 1 [file animals-11-02819-s001.zip]

Archive with 1 entries (1 files):
- animals-1380202-supplementary.pdf
